# Supplementary material for: Green Tea Polyphenols Upregulate the Nrf2 Signaling Pathway and Suppress Oxidative Stress and Inflammation Markers in D-Galactose-Induced Liver Aging in Mice
Source: Front Nutr. 2022 Feb 23;9:836112. doi: 10.3389/fnut.2022.836112 (PMC8904921; doi:10.3389/fnut.2022.836112)
Supplement: Supplementary file 1 [file Table_1.XLS]

## Sheet: Sheet1
	Normal control			D-Gal model			GTPs intervention			GTPs control
	mean	SEM	n	mean	SEM	n	mean	SEM	n	mean	SEM	n
Alb (g/L)	30.42	1.87	10	23.25	1.56	10	28.58	1.64	10	31.27	1.75	10
TBiL (μmol/L)	0.53	0.02	10	1.05	0.14	10	0.87	0.1	10	0.55	0.03	10
	Normal control			D-Gal model			GTPs intervention			GTPs control
	mean	SEM	n	mean	SEM	n	mean	SEM	n	mean	SEM	n
ALP (U/L)	48.38	4.24	10	85.42	6.39	10	64.57	5.2	10	50.18	4.26	10
ALT (U/L)	24.63	1.39	10	32.72	1.98	10	25.53	1.45	10	23.78	1.26	10
AST (U/L)	20.54	1.04	10	43.24	2.36	10	21.57	1.1	10	20.88	1.07	10
	Normal control			D-Gal model			GTPs intervention			GTPs control
	mean	SEM	n	mean	SEM	n	mean	SEM	n	mean	SEM	n
T-SOD (U/mg)	15.54	1.43	10	11.7	1.98	10	13.58	2.21	10	16.2	2.4	10
GST (U/mg)	22.38	2.05	10	16.42	2.87	10	19.81	3.04	10	22.82	3.33	10
CAT (U/mg)	5.86	0.65	10	2.54	0.86	10	4.26	1.52	10	6.02	1.28	10
	Normal control			D-Gal model			GTPs intervention			GTPs control
	mean	SEM	n	mean	SEM	n	mean	SEM	n	mean	SEM	n
GSH (nmol/mg)	48.22	5.29	10	40.52	7.56	10	45.54	6.88	10	49.47	7.4	10
T-AOC (U/mg)	1.5	0.15	10	1.08	0.16	10	1.38	0.23	10	1.54	0.26	10
	Normal control			D-Gal model			GTPs intervention			GTPs control
	mean	SEM	n	mean	SEM	n	mean	SEM	n	mean	SEM	n
NO (μmol/L)	10.32	0.29	10	15.23	0.58	10	12.56	0.35	10	10.58	0.31	10
MDA (nmol/mg)	0.42	0.13	10	0.85	0.2	10	0.6	0.12	10	0.47	0.15	10
	Normal control			D-Gal model			GTPs intervention			GTPs control
	mean	SEM	n	mean	SEM	n	mean	SEM	n	mean	SEM	n
AGEs (ng/mL)	90.5	12.2	10	138.55	25.42	10	118.15	21.02	10	92.23	19.92	10
8-OHdG (ng/mL)	32.42	2.52	10	52.7	4.42	10	41.24	4.08	10	33.2	4.07	10
	Normal control			D-Gal model			GTPs intervention			GTPs control
TNF-α	10.12	1.87	10	14.81	2.15	10	12.26	2.22	10	10.17	1.15	10
TGF-β	10.32	2.19	10	25.44	4.8	10	18.62	3.55	10	11.28	2.32	10
IL-1β	48.25	4.46	10	61.42	12.24	10	55.2	8.82	10	50.55	5.22	10
IL-6	32.22	5.25	10	42.24	8.63	10	38.84	7.23	10	34.02	5.8	10
	Hepatic Keap1 expression (ng/mL)
	Normal control	D-Gal model	GTPs intervention	GTPs control
	110.5	132.5	130.3	93.4
	92.3	148.2	110.7	108.2
	95.8	154.2	114.3	96.3
	102.3	133.2	112.9	104.2
	108.3	142.2	126.9	93.5
	90.3	153.4	112.6	106.3
	92.6	130.3	125.9	106.3
	108.5	134.5	130.1	94.2
	105.6	144.6	112.2	102.3
	109.2	149.3	122.8	108.1
	Normal control										D-Gal model										GTPs intervention										GTPs control
Cytoplasmic Nrf2	5.4	4.9	5.5	4.5	6.1	5.8	5.2	4.6	4.7	4.3	28.6	25.6	32.3	30.2	26.3	28.5	26.6	27.5	30.2	29.5	34.5	32.5	36.6	37.2	33.3	34.5	35.6	36.9	37.2	33.3	16.6	17.5	13.6	14.5	16.5	15.3	16.3	18.5	17.2	16.2
Nuclear Nrf2	38.2	36.7	40.3	39.3	38.5	39.3	37.3	38.5	41.2	35.3	19.6	18.2	20.3	17.2	16.3	17.5	18.6	19.3	19.5	20.2	26.6	27.2	24.5	25.2	26.5	24.2	25.3	26.6	27.2	24.5	40.2	36.3	38.2	38.2	36.3	37.2	39.3	40.2	38.2	36.3
	Normal control										D-Gal model										GTPs intervention										GTPs control
HO1	2.42	2.52	2.36	2.42	2.54	2.34	2.47	2.58	2.36	2.48	1.24	1.23	1.11	1.19	1.28	1.32	1.35	1.47	1.42	1.43	2.32	2.21	2.03	2.06	1.87	1.96	2.04	2.14	1.85	2.11	2.57	2.67	2.47	2.56	2.67	2.49	2.59	2.69	2.47	2.54
NQO1	1.02	0.98	1.05	1.1	0.98	1.05	1.12	1.21	0.92	0.96	0.65	0.57	0.72	0.63	0.54	0.51	0.62	0.57	0.72	0.58	0.85	0.89	0.91	0.72	0.85	0.72	0.74	0.82	0.81	0.74	1.12	1.05	1.14	1.22	1.2	1.24	1.32	1.3	1.22	1.17
	Normal control							D-Gal model							GTPs intervention							GTPs control
HO1	0.93	0.99	1	1.02	0.98	1.1	1	0.6	0.64	0.65	0.66	0.66	0.75	0.68	2.09	1.74	1.23	1.81	1.98	1.95	3.08	1.01	1.02	1.16	0.89	1.06	0.86	0.81
NQO1	0.69	1.09	0.83	1.21	0.96	0.85	1.62	0.45	0.71	0.54	0.83	0.66	0.59	0.82	1.85	1.97	2	2.02	1.94	2.18	1.98	1.21	0.9	0.57	1.26	1.26	1.38	1.65
GST m1	0.79	0.9	0.81	1.05	1.03	1.02	1.56	0.51	0.58	0.53	0.67	0.66	0.65	0.82	1.56	2.45	1.87	2.72	2.16	1.91	3.64	1.13	0.59	0.47	1.07	0.93	1.4	1.14
GST a1	0.62	1	0.71	1.03	1.13	1.11	1.76	0.4	0.65	0.46	0.67	0.71	0.7	0.84	1.66	1.88	1.71	2.21	2.16	2.15	3.28	1.02	0.65	0.64	0.8	0.97	1.07	1.37
